# Supplementary material for: Cj0683 Is a Competence Protein Essential for Efficient Initialization of DNA Uptake in Campylobacter jejuni
Source: Biomolecules. 2023 Mar 11;13(3):514. doi: 10.3390/biom13030514 (PMC10046745; doi:10.3390/biom13030514)
Supplement: Supplementary file 1 [file biomolecules-13-00514-s001.zip]

Archive with 1 entries (1 files):
- biomolecules-2135083-supplementary.pdf
